# Supplementary material for: Non-Opioid Analgesics and Adjuvants after Surgery in Adults with Obesity: Systematic Review with Network Meta-Analysis of Randomized Controlled Trials
Source: J Clin Med. 2024 Apr 3;13(7):2100. doi: 10.3390/jcm13072100 (PMC11012569; doi:10.3390/jcm13072100)
Supplement: Supplementary file 1 [file jcm-13-02100-s001.zip]

Archive with 25 entries (24 files):
- SMC_JCM_R1/
- SMC_JCM_R1/SMC9. Rankograms. 04.03.24.pdf
- __MACOSX/SMC_JCM_R1/._SMC9. Rankograms. 04.03.24.pdf
- SMC_JCM_R1/.DS_Store
- __MACOSX/SMC_JCM_R1/._.DS_Store
- SMC_JCM_R1/PRISMA 2020 checklist. 26.03.24.pdf
- __MACOSX/SMC_JCM_R1/._PRISMA 2020 checklist. 26.03.24.pdf
- SMC_JCM_R1/SMC1. Search strategy. 02.03.24.pdf
- __MACOSX/SMC_JCM_R1/._SMC1. Search strategy. 02.03.24.pdf
- SMC_JCM_R1/SMC7. SUCRA ranking of the results in this meta-analysis. 04.03.24.pdf
- __MACOSX/SMC_JCM_R1/._SMC7. SUCRA ranking of the results in this meta-analysis. 04.03.24.pdf
- SMC_JCM_R1/SMC2. Study characteristics. 02.03.24.pdf
- __MACOSX/SMC_JCM_R1/._SMC2. Study characteristics. 02.03.24.pdf
- SMC_JCM_R1/SMC4. RoB2 assessment. Reasons for the RoB2 judgements. 02.03.24 .pdf
- __MACOSX/SMC_JCM_R1/._SMC4. RoB2 assessment. Reasons for the RoB2 judgements. 02.03.24 .pdf
- SMC_JCM_R1/SMC3. RoB2 assessment. "Traffic lightΓÇ¥ plot.  02.03.24.pdf
- __MACOSX/SMC_JCM_R1/._SMC3. RoB2 assessment. "Traffic lightΓÇ¥ plot.  02.03.24.pdf
- SMC_JCM_R1/SMC5. Network graphs. 26.03.24.pdf
- __MACOSX/SMC_JCM_R1/._SMC5. Network graphs. 26.03.24.pdf
- SMC_JCM_R1/SMC10. Separate indirect from direct evidence (SIDE). 04.03.24.pdf
- __MACOSX/SMC_JCM_R1/._SMC10. Separate indirect from direct evidence (SIDE). 04.03.24.pdf
- SMC_JCM_R1/SMC8. Funnel plots. 04.03.24.pdf
- __MACOSX/SMC_JCM_R1/._SMC8. Funnel plots. 04.03.24.pdf
- SMC_JCM_R1/SMC6. Forest plots. 26.03.24.pdf
- __MACOSX/SMC_JCM_R1/._SMC6. Forest plots. 26.03.24.pdf
